# Supplementary material for: Reduced emergent character of neural dynamics in patients with a disrupted connectome
Source: Neuroimage. 2023 Apr 1;269:119926. doi: 10.1016/j.neuroimage.2023.119926 (PMC9989666; doi:10.1016/j.neuroimage.2023.119926)
Supplement: Supplementary file 2 [file mmc2.zip]

Archive with 2 entries (2 files):
- Luppi_NeuroImage_workflow.m
- PhiID_for_Neuroimage.zip
